# Supplementary material for: Alien or Native? How to Distinguish Feces of Fallow and Roe Deer Using Central Poland as a Case Study
Source: Animals (Basel). 2022 Jan 25;12(3):290. doi: 10.3390/ani12030290 (PMC8833327; doi:10.3390/ani12030290)
Supplement: Supplementary file 1 [file animals-12-00290-s001.zip]

Archive with 1 entries (1 files):
- Supplementary materials 1.pdf
